# Supplementary material for: Genomic and Metabolic Characterization of Plant Growth-Promoting Rhizobacteria Isolated from Nodules of Clovers Grown in Non-Farmed Soil
Source: Int J Mol Sci. 2023 Nov 23;24(23):16679. doi: 10.3390/ijms242316679 (PMC10706249; doi:10.3390/ijms242316679)
Supplement: Supplementary file 1 [file ijms-24-16679-s001.zip]

Archive with 1 entries (1 files):
- ijms-2710802-supplementary.pdf
